# Supplementary material for: The cytokinin efflux transporter ABCC4 participates in Arabidopsis root system development
Source: Plant Physiol. 2024 Dec 24;197(1):kiae628. doi: 10.1093/plphys/kiae628 (PMC11668331; doi:10.1093/plphys/kiae628)
Supplement: kiae628_Supplementary_Data [file kiae628_supplementary_data.zip]

Archive with 2 entries (2 files):
- pp.00759.2024-s05.pdf
- PP2024RA00759R1_Supplemental_Figures_1_12_Supplemental_Tables_1_3.pdf
